# Supplementary material for: Mapping human resources for eye health in 21 countries of sub-Saharan Africa: current progress towards VISION 2020
Source: Hum Resour Health. 2014 Aug 15;12:44. doi: 10.1186/1478-4491-12-44 (PMC4237800; doi:10.1186/1478-4491-12-44)
Supplement: Additional file 4 — Practitioner and surgical population ratios in 2011 by country. Table legend: “.” refers to no available data. Figures in bold indicate ratios for combined categories of practitioners (columns) or for the sub-Saharan Africa region (row). [file 1478-4491-12-44-S4.xlsx]

## Sheet: Sheet1
Country	Practitioner to million population Ratio									Surgeries per million population	Surgeries per Surgeon
	Ophthal-mologists	Cataract Surgeons	All Surgeons	OCOs	Ophthalmic Nurses	All OCOs/Nurses	Optometrists	Mid-level Refractionists	All Refractionists
Benin	2.8	0.3	3.1	0	6.9	6.9	0.3	0.1	0.4	550	179
Botswana	4.9	0	4.9	0	45.9	45.9	5.9	8.9	14.8	1027	208
DR Congo	1	0.8	1.8	0	1.9	1.9	0	1.8	1.8	163	90
Ethiopia	1.3	0.6	1.9	0	2.8	2.8	0.3	0.1	0.3	473	255
Gambia	0.6	7.3	7.9	0	22	22	0.6	2.8	3.4	1993	253
Ghana	2.2	0	2.2	0	13.7	13.7	4.5	2.1	6.6	738	335
Kenya	2.1	2.2	4.3	1	2	3	.	3.2	.	553	129
Madagascar	0.8	2	2.8	0	0	0	0	1.5	1.5	325	115
Malawi	0.5	0.6	1.1	4.8	0	4.8	.	.	.	533	483
Mali	2.2	0.1	2.3	0	9.5	9.5	0.4	0	0.4	1016	446
Nigeria	3.3	0	3.3	0	8.1	8.1	.	.	.	309	95
Rwanda	1.2	0.1	1.3	5.4	0	5.4	0.5	.	.	358	279
Senegal	4.3	1.6	5.9	0	7.6	7.6	0	0.3	0.3	803	137
Sierra Leone	0.8	1	1.8	0	6.8	6.8	0	0.5	0.5	509	277
South Sudan	0.3	0.4	0.8	0.8	0.5	1.3	0.1	0.2	0.3	289	377
Sudan	8.8	0	8.8	0	1.5	1.5	8.8	1.1	9.9	2210	252
Tanzania	0.7	0.9	1.6	0.6	3.2	3.8	3.8	3.5	7.3	545	340
Togo	3.6	0.2	3.7	0	13	13	0.8	5.4	6.2	318	85
Uganda	1.2	0.3	1.5	6.2	0.1	6.2	0.1	8.8	8.9	197	130
Zambia	1.3	0.6	1.9	2.6	2.4	5	1.4	0.3	1.7	499	259
Zimbabwe	1.6	0.3	1.9	0	6.2	6.2	2.2	0.5	2.7	428	220
n countries	21	21	21	21	21	21	18	18	17	21	21
Sub-Saharan Africa Regional Ratio	2.3	0.6	2.9	0.7	4.7	5.5	1.7	2.1	3.7	515	180
Country Mean	2.2	0.9	3.1	1	7.4	8.4	1.7	2.2	4	659	235
Country Median	1.3	0.4	2.2	0	3.2	6.2	0.4	1.1	1.8	509	252
Range - High	8.8	7.3	8.8	6.2	45.9	45.9	8.8	8.9	14.8	2210	483
Range - Low	0.3	0	0.8	0	0	0	0	0	0.3	163	85
